# Supplementary material for: Characteristics of adolescents aged 15-19 years living with vertically and horizontally acquired HIV in Nampula, Mozambique
Source: PLoS One. 2021 Apr 26;16(4):e0250218. doi: 10.1371/journal.pone.0250218 (PMC8075210; doi:10.1371/journal.pone.0250218)
Supplement: S1 File — (XLSX) [file pone.0250218.s008.xlsx]

## Sheet: Sheet1
PART_ID	DISCLOSURE_01	DEMO_01	DEMO_02	DEMO_03	DEMO_03_other	DEMO_04	DEMO_04_other	DEMO_05a	DEMO_05b	DEMO_05c	HCCI_06	HCCI_08_1	HCCI_08_2	HCCI_08_3	HCCI_08_4	HCCI_08_5	HCCI_08_6	HCCI_08_7	HCCI_08_8	HCCI_08_9	HCCI_08_10	HCCI_08_11	HCCI_08_other	HCCI_09	HCCI_09_other	HCCI_10	HCCI_11	HCCI_12a	HCCI_12b	HCCI_12c	HCCI_12d	HCCI_12e	HCCI_12f	HCCI_12g	HCCI_13a	HCCI_13b	HCCI_13c	HCCI_13d	HCCI_13e	HCCI_13f	HCCI_13g	HCCI_13h	HCCI_13i	HCCI_14	CARE_15	CARE_15_other	CARE_16a	CARE_16b	CARE_17
1	1	19	2	3		9		3			2	0	0	0	0	0	0	0	0	1	0	0		7		1	3	2	2	1	1	1	1	2	1	1	2	1	1	1	1	1	1	0	7		36		7
2	1	19	2	4		1		19			2	0	0	0	0	1	0	1	0	0	0	0		9		1	2	2	2	1	1	1	1	2	1	1	1	1	1	1	1	2	1	0	9		26		9
3	1	16	2	3		6		3			2	0	0	0	0	0	0	0	0	0	1	1	Tia	5		1	30	2	1	1	1	1	1	2	1	1	1	1	1	1	1	1	1	0	5		33		5
4	1	18	2	4		1		18			2	0	0	0	0	0	0	1	0	0	0	0		9		1	1	2	2	2	2	2	1	2	1	3	1	3	1	1	3	1	1	0	9		28		9
5	1	18	2	3		1		18			2	0	1	1	0	0	0	0	0	1	0	0		2		2	3	2	2	2	2	2	1	2	1	3	1	3	1	1	3	1	1	0	2		40		2
6	1	15	2	3		4		14			2	0	0	0	0	0	0	0	0	0	0	1	Tio e tia	5		2	3	1	2	1	1	1	1	2	1	1	1	1	1	1	1	1	1	0	1		39		1
7	1	18	2	6		1		18			2	0	0	0	0	0	0	1	0	0	0	0		9		0	2	2	2	2	2	2	1	2	1	3	1	3	1	1	3	1	1	0	9		20		9
8	1	17	2	4		1		15			2	0	0	1	0	0	0	0	0	1	0	0		1		1	3	2	1	1	1	1	1	2	1	1	1	1	1	1	1	1	1	0	1		42		1
9	1	17	2	3		1		3			2	0	0	0	0	0	0	0	0	1	0	1	Cunhada	6		3	3	2	1	1	1	1	1	2	1	1	1	2	1	1	1	1	2	0	6		22		6
10	1	16	2	6		1		16			2	0	0	1	0	0	1	1	0	1	0	0		6		3	5	2	2	2	2	2	1	2	2	3	1	3	2	1	3	2	1	7	10			10	9
11	1	18	2	3		3		2			2	0	0	1	0	0	0	0	0	1	0	1	Padrasto	13	Padrasto	2	3	1	2	2	1	2	1	2	1	1	1	1	1	1	1	1	1	1	1		36		1
13	1	18	2	4		1		18			2	0	1	0	0	0	0	0	0	1	0	0		2		2	1	2	2	1	1	1	1	2	1	2	2	3	1	1	1	1	1	0	2		51		2
14	1	19	2	3		1		19			2	0	0	1	0	0	1	0	0	1	0	0		1		1	3	2	2	1	2	1	1	2	2	3	1	3	1	1	3	2	1	0	1		50		1
15	1	19	2	3		1		19			2	0	0	0	1	0	1	0	0	0	0	0		4		5	8	2	2	1	2	2	1	2	1	1	1	1	1	1	1	1	1	0	4		87		2
16	1	18	2	3		1		18			2	0	0	1	0	0	1	0	0	1	0	0		1		2	4	2	2	1	2	1	2	2	2	1	1	1	1	1	1	2	1	3	1		39		8
17	1	16	2	4		1		16			2	0	0	0	0	0	0	1	0	0	0	0		9		1	1	2	2	2	2	2	1	2	1	3	1	3	1	1	3	1	1	0	9		22		9
18	1	18	2	6		3		1			2	0	0	0	0	0	0	1	0	0	0	1	Filha	9		1	2	2	2	2	2	2	1	2	1	3	1	3	1	1	3	1	1	0	9		39		9
19	1	19	2	1		1		19			2	0	0	0	0	0	1	0	0	1	0	0		7		2	4	2	2	1	1	1	1	2	1	3	1	3	1	1	3	1	1	0	7		28		9
20	1	18	2	3		3		3			2	0	0	0	0	0	1	1	0	0	0	0		9		1	4	2	2	2	2	1	2	2	1	3	1	3	1	1	3	2	1	0	9		22		9
21	1	17	2	6		1		17			2	0	0	1	0	0	0	0	0	0	0	0		1		1	10	2	2	2	2	2	2	2	2	1	1	1	1	1	2	1	2	0	1		32		1
22	1	18	2	1		1		18			2	0	0	0	0	0	1	1	0	1	0	0		9		1	5	2	2	1	1	1	1	2	1	3	1	3	1	1	3	2	1	0	9		28		9
23	1	18	2	3		1		18			2	0	0	1	0	0	0	0	0	0	0	1	Padrasto	1		2	1	1	1	1	1	1	1	2	1	3	1	3	1	1	3	1	1	0	1		34		1
24	2	17	2	3		1		17			2	0	0	1	0	0	0	0	0	1	0	0		1		1	4	2	2	1	2	1	2	2	2	1	1	1	1	1	1	1	1	0	1		32		1
25	1	18	2	3		6		14			2	0	1	0	0	0	0	0	0	1	0	1	Com Madrasta	2		2	7	2	2	1	2	1	1	2	2	2	1	1	1	1	2	1	2	5	10		18		1
26	1	19	2	6		1		19			2	0	0	1	1	0	0	0	0	1	0	0		1		4	3	2	2	2	2	2	2	2	2	1	2	1	2	2	1	1	1	3	1		32		1
27	1	15	2	6		1		15			2	0	0	0	1	0	0	0	0	0	0	0		3		2	1	2	2	1	2	2	1	2	2	1	1	1	1	1	1	1	1	0	3		48		8
28	1	17	2	2		1		17			2	0	0	1	0	0	0	0	0	1	0	1	Padrasto	13	Padrasto	2	5	2	2	2	2	2	2	2	1	3	1	3	1	1	3	2	1	0	2		42		2
29	1	18	2	6		1		18			2	0	0	0	0	0	1	1	0	1	0	0		9		1	3	2	2	2	2	2	2	2	1	3	1	3	1	1	3	1	1	0	9		35		9
30	1	17	2	6		1		17			2	0	0	1	0	0	1	1	0	0	0	0		1		2	2	2	2	2	2	2	1	2	2	3	1	3	1	1	3	1	1	0	1		36		1
31	1	19	2	3		1		19			2	0	0	0	0	1	1	1	0	0	0	0		9		1	3	2	2	1	2	1	1	2	1	3	1	3	1	1	3	1	1	0	9		26		9
32	1	15	2	3		7		8			2	0	1	1	0	0	0	0	0	1	0	0		2		2	4	2	2	1	1	1	1	1	1	1	1	1	1	1	1	1	1	0	2		41		2
33	1	18	2	6		1		18			2	0	0	0	0	0	0	0	0	0	0	1	Tios	13	Tio	2	1	1	1	1	1	1	1	2	1	1	1	1	1	1	1	2	1	0	5		35		2
34	1	18	2	3		1		18			2	0	0	1	0	0	0	0	0	1	0	0		1		1	2	1	1	1	1	1	1	2	1	1	1	1	1	1	1	1	1	0	1		38		1
35	1	19	2	3		1		19			2	0	1	1	0	0	0	0	0	1	0	0		2		4	7	2	2	1	1	1	1	2	1	1	1	1	1	1	1	1	1	0	1		38		2
36	1	17	2	6		1		17			2	0	0	1	0	0	0	0	0	1	0	0		1		1	2	2	2	1	1	1	2	2	1	1	1	1	1	1	1	1	1	0	1		29		1
37	1	19	2	6		1		19			2	0	0	0	1	1	0	1	0	0	0	0		9		2	3	2	2	1	2	1	1	2	1	3	1	3	1	1	3	1	1	0	9		25		9
38	1	15	2	4		1		15			2	0	1	1	0	0	0	0	0	1	0	0		2		2	4	2	2	1	2	1	2	2	1	1	1	1	1	1	1	1	1	0	1		38		2
39	1	16	2	3		1		16			2	0	1	1	1	0	0	0	0	1	1	0		2		3	5	2	2	1	1	1	2	2	1	3	1	3	1	1	3	2	1	0	3		53		1
40	1	18	2	6		1		18			2	0	0	1	0	0	0	0	0	1	0	1	Padrasto	13	Padrasto	2	5	2	2	1	1	1	2	2	1	3	1	3	1	1	3	1	1	0	1		37		1
41	1	18	2	4		1		18			2	0	1	1	0	0	1	0	0	1	0	0		2		2	4	2	2	1	2	1	1	2	1	3	1	3	1	1	3	1	1	0	1		39		2
42	1	16	2	6		1		16			2	0	1	1	0	0	0	0	0	1	0	1	Sobrinhas	2		2	8	2	2	1	1	1	2	2	1	1	1	1	1	1	1	1	1	0	1		54		2
43	1	19	2	3		3		1			2	0	0	0	0	0	0	1	0	0	0	0		9		1	1	2	2	1	2	2	1	2	1	3	1	3	1	1	3	1	1	0	9		25		9
44	1	16	2	3		1		16			2	0	0	1	0	0	0	0	0	1	0	0		1		2	2	2	2	1	1	2	2	2	1	1	1	1	1	1	1	1	1	0	1		50		1
45	1	16	2	4		1		16			2	0	0	1	0	0	1	0	0	1	0	0		1		2	3	2	2	1	1	1	1	2	1	1	1	1	1	1	1	1	1	0	1		49		2
46	1	19	2	3		1		18			2	0	0	0	0	0	0	1	0	0	0	0		9		1	1	2	2	2	2	2	2	2	1	3	1	3	1	1	1	2	1	0	9		26		9
47	1	18	2	3		1		18			2	0	0	0	0	0	0	0	0	1	0	1	Madrasta	2		1	3	2	2	1	2	1	1	2	1	1	1	1	1	1	1	1	1	0	2		50		2
48	1	18	2	4		1		18			2	0	0	0	0	0	0	1	0	1	0	0		9		1	2	2	2	1	2	1	1	2	1	1	1	1	1	1	1	1	1	0	9		27		9
49	1	18	2	6		1		18			2	0	0	0	0	0	1	0	0	0	0	1	Tios	8		2	5	1	1	1	1	1	2	1	1	1	1	1	1	1	1	1	1	0	8		40		8
50	1	19	2	4		3		15			2	0	0	0	0	1	0	1	0	0	0	0		9		1	2	2	2	1	2	2	2	2	1	3	1	3	1	1	3	2	1	0	9		28		9
51	1	19	2	4		1		19			2	0	0	0	0	1	0	1	0	0	0	0		9		1	2	2	2	1	2	1	2	2	1	3	1	3	1	1	3	1	1	0	9		25		9
52	1	19	2	3		3		8			2	0	0	0	0	0	0	0	0	0	0	1	Tios	8		2	1	1	1	1	1	1	1	2	1	1	1	1	1	1	1	1	1	0	8		68		8
53	1	19	2	6		1		19			2	0	0	0	0	0	0	1	0	0	0	0		9		1	1	2	2	1	2	1	1	2	1	3	1	3	1	1	3	1	1	0	9				9
54	1	18	2	1		11					2	0	1	1	0	0	1	0	0	1	0	0		2		4	5	2	2	1	2	1	2	2	2	3	1	3	1	1	3	2	1	0	2		62		2
55	1	19	2	6		1		19			2	0	0	0	0	0	1	0	0	0	0	0		8		2	5	2	2	2	2	2	1	2	1	1	1	1	1	1	1	2	1	0	7		21		7
56	1	18	2	3		3		7			2	0	1	1	0	0	1	0	0	0	0	0		2		4	4	2	2	1	1	2	2	2	2	3	1	3	1	1	3	1	1	0	2		45		9
57	1	17	2	4		1		17			2	0	0	0	0	1	0	0	0	1	0	1	Cunhado	7		1	2	2	2	1	2	2	2	2	2	3	1	3	1	1	3	2	1	0	7		24		9
58	1	18	2	3		3			5		2	0	0	0	0	0	0	1	0	0	0	0		9		1	1	2	2	2	2	2	2	2	1	3	1	3	1	1	3	1	1	0	9		21		9
59	1	19	2	3		1		19			2	0	0	0	0	0	0	0	1	1	0	1	Cunhado	13	Cunhado	3	3	2	2	1	2	1	2	2	1	3	1	3	1	1	3	1	1	0	9		23		9
60	1	19	2	6		1			5		2	0	0	0	0	0	0	0	0	1	0	1	Tios	8		4	7	2	2	1	2	1	2	2	2	3	1	3	1	1	3	2	1	0	8		49		8
61	1	15	2	3		3			4		2	0	1	1	0	0	0	0	0	1	0	0		2		2	3	1	1	1	1	1	1	2	1	3	1	1	1	1	1	1	1	0	2		54		2
62	1	19	2	4		1		12			2	0	0	0	0	1	0	1	0	0	0	0		9		1	3	2	2	1	2	2	2	2	1	3	1	3	1	1	3	2	1	0	9		24		9
63	1	19	2	4		1		19			2	0	0	0	0	0	0	1	0	1	0	1	Sobrinhos, cunhado	9		1	5	2	2	1	2	2	2	2	1	3	1	1	1	1	3	2	1	0	9		22		9
64	1	19	2	3		1		19			2	0	0	1	0	1	0	0	0	1	0	0		1		1	3	2	2	2	2	2	1	2	1	3	1	3	1	1	3	1	1	0	1		39		1
65	1	17	2	1		1		17			2	0	0	0	0	0	0	1	0	0	0	1	Cunhados e Sogra	10		3	4	2	2	2	2	2	2	2	1	3	1	3	1	1	3	1	1	0	9		23		9
66	1	18	2	6		1		18			2	0	0	0	0	0	0	0	0	1	0	1	Avo	3		1	3	2	2	2	2	2	1	2	1	3	1	3	1	1	3	1	1	0	3		70		9
67	1	18	2	1		1		19			2	0	0	0	0	0	0	1	0	0	0	1	Sobrinhos	9		1	4	2	2	1	2	1	2	2	1	3	1	3	1	1	3	2	1	0	9		24		9
68	1	15	2	4		1		15			2	0	1	1	0	0	0	0	0	1	0	0		2		3	5	2	2	1	1	1	2	2	1	1	1	1	1	1	1	1	1	0	1		45		2
69	1	18	2	3		3		15			2	0	1	1	0	0	0	0	0	1	0	0		2		2	3	2	2	1	2	2	2	2	2	3	1	3	1	1	3	1	1	0	1		52		1
70	1	17	2	6		1		19			2	0	1	1	0	0	1	1	0	1	0	0		2		4	6	2	2	1	1	1	2	2	1	3	1	3	1	1	3	1	1	0	2		44		9
71	1	16	2	3		1		16			2	0	0	0	1	0	1	0	0	1	0	0		3		3	3	1	1	1	1	1	1	2	1	1	1	1	1	1	1	1	1	0	3		52		3
72	1	16	2	4		7		3			2	0	0	1	0	0	0	0	0	0	0	0		1		1	1	2	2	1	1	1	1	2	1	1	1	1	1	1	1	1	1	0	1		45		1
73	1	18	2	4		1		18			2	0	0	0	0	1	0	1	0	0	0	0		9		1	2	2	2	1	2	1	1	2	1	3	1	3	1	1	1	1	1	0	9		23		9
74	1	16	2	3		8		7			2	0	0	1	0	0	0	0	0	1	0	0		1		1	3	2	2	1	1	1	1	2	2	1	1	1	1	1	1	1	1	0	1		38		1
75	1	17	2	6		1		17			2	0	0	0	0	0	1	1	0	0	0	0		9		1	2	2	2	1	2	1	2	2	1	1	1	1	1	1	1	1	1	0	9		32		9
76	1	17	2	4		1		17			2	0	0	1	0	0	0	0	0	1	0	0		1		1	6	2	2	1	1	1	2	2	1	1	1	1	1	1	1	1	1	0	1		39		1
77	1	19	2	4		3		3			2	0	0	0	0	1	0	1	0	0	0	0		9		1	2	2	2	2	2	2	2	2	1	3	1	3	1	1	3	1	1	0	9		30		9
78	1	18	2	4		11		2			2	0	0	0	0	0	0	0	0	0	0	1	Tios	8		2	3	2	2	1	1	2	1	2	1	1	1	1	1	1	1	1	1	0	8		38		2
79	1	15	2	3		1		15			2	0	1	1	0	0	0	0	0	1	0	0		2		3	7	1	2	1	1	1	2	2	1	1	1	1	1	1	1	1	1	0	2		42		2
80	1	15	2	3		1		15			2	0	0	1	0	0	0	0	0	1	0	0		1		1	3	2	2	1	1	1	2	2	1	1	1	1	1	1	1	1	1	0	1		42		9
101	1	19	2	4		1		19			2	0	0	1	0	0	0	0	0	0	1	0		1		1	1	1	2	1	1	1	1	2	1	1	1	3	1	1	1	1	1	0	1		52		1
102	1	19	2	6		1		19			2	0	0	0	0	0	0	0	0	0	0	1	Vive com a prima, cunhado e sobrinhos	13	Cunhado	2	4	1	1	1	1	1	1	2	1	1	1	1	1	1	1	2	1	0	11	Minha Prima	29		12
103	1	17	2	3		1		17			2	0	1	1	0	0	0	0	0	1	0	0		2		2	4	2	1	1	1	1	1	2	1	1	1	1	1	1	1	1	1	0	2		42		2
104	1	18	2	3		1		18			2	0	1	1	0	0	0	0	0	1	0	0		2		2	4	1	1	1	1	1	1	2	1	1	1	1	1	1	1	1	1	0	1		42		1
105	1	18	2	4		1		18			2	0	0	1	0	0	0	0	0	1	1	0		1		2	2	2	2	1	1	1	1	2	2	1	1	1	1	1	1	2	1	5	1		40		1
106	1	18	2	3		1		18			2	0	0	0	0	0	0	0	0	0	1	1	Tio e Tia	8		2	20	2	2	2	2	2	2	2	1	1	1	1	1	1	1	1	1	0	8		50		8
107	1	18	2	3		1		18			2	0	0	0	1	0	0	0	0	0	0	0		3		2	1	2	2	1	1	1	1	2	2	1	1	1	1	1	1	1	1	0	3		53		3
108	1	19	2	4		1		19			2	0	0	1	0	0	0	0	0	1	0	1	Padrasto	2		2	3	2	2	1	1	1	1	2	1	1	1	1	1	1	1	1	1	3	1		47		1
109	1	18	2	3		1		18			2	0	1	1	0	0	0	0	0	1	0	0		2		4	4	2	2	1	1	1	1	1	1	1	1	1	1	1	1	1	1	0	2		42		2
110	1	19	2	6		1		19			2	0	0	0	0	0	0	0	0	1	0	0		12		0	2	2	2	2	2	2	2	2	2	3	1	3	1	1	3	2	1	7	10		19		10
111	1	19	2	6		1		19			2	0	0	0	0	0	0	1	0	0	0	1	Com filho	9		1	2	2	2	2	2	2	1	2	2	3	1	3	1	1	3	1	1	0	9		22		9
112	1	15	2	3		1		15			2	0	1	0	0	0	0	0	0	1	0	1	Com madrasta	2		2	4	2	2	1	2	2	1	2	2	2	1	2	2	1	1	1	1	7	2		36		2
113	2	15	2	6		1		15			2	0	1	0	0	0	0	0	0	1	0	1	Com a madrasta	2		3	4	2	2	1	1	1	1	2	2	1	1	1	1	1	1	2	1	2	2		55		2
114	1	19	2	6		3		8			2	0	0	0	0	0	0	0	0	1	0	1	Com o tio, tia	8		2	3	2	2	1	1	1	1	2	1	1	1	1	1	1	1	1	1	0	5		29		8
115	1	19	2	6		1		19			2	0	0	0	0	1	0	1	0	1	0	1	Com cunhados	9		1	5	2	2	2	2	2	2	2	1	3	1	3	2	1	1	2	1	2	9		27		9
116	1	18	2	4		1		18			2	0	0	0	0	0	0	0	0	1	1	1	Com tio, tia	8		5	5	1	2	1	1	1	1	2	1	1	1	1	1	1	1	1	1	0	5		31		8
117	1	19	2	4		1		19			2	0	0	1	0	0	0	0	0	0	0	1	Sobrinha	1		1	3	1	1	2	1	1	1	2	2	3	1	3	1	1	3	1	1	4	1		59		1
118	1	16	2	3		1		16			2	0	1	1	0	0	0	0	0	1	1	0		1		2	3	1	1	1	1	1	1	2	1	1	1	1	1	1	1	1	1	0	1		36		1
119	1	19	2	6		1		19			2	0	0	0	0	1	0	1	0	0	0	1	Com sogra, sobrinhos, cunhada	9		2	5	2	2	1	2	1	1	2	1	1	1	1	1	1	1	1	1	0	9		24		9
120	1	19	2	4		1		19			2	0	0	0	0	0	0	0	0	1	0	1	Com tia	5		1	1	2	2	1	1	1	1	2	1	1	1	1	1	1	1	1	1	0	1		53		10
121	1	18	2	6		1		18			2	0	0	1	0	0	0	0	0	1	0	1	Com cunhado	1		1	5	1	2	1	2	1	1	2	1	3	1	3	1	1	1	1	1	0	1		41		12
122	1	19	2	3		1		19			2	0	0	0	0	1	0	1	0	0	0	1	Com sogra	9		2	2	2	2	1	2	2	1	2	1	1	1	3	1	1	3	1	1	0	10		19		9
123	1	19	2	6		1		19			2	0	0	0	0	1	0	1	0	1	0	0		9		1	3	2	2	2	2	2	1	2	2	3	1	3	1	1	1	2	2	7	10		19		9
124	1	15	2	4		5		5			2	0	0	0	0	0	0	0	0	1	1	1	Com tio e tia	8		3	4	2	2	1	1	1	1	2	1	1	1	1	2	1	1	2	1	0	5		38		5
125	1	18	2	3		1		18			2	0	0	0	0	1	0	1	0	0	0	1	Com cunhado, sobrinha	9		1	5	2	2	1	1	1	1	2	1	3	1	3	1	1	3	2	1	0	10		18		9
126	1	19	2	1		1		19			2	0	0	0	0	0	0	0	0	1	0	1	Com tios	8		2	5	2	2	1	1	1	1	2	1	3	1	3	1	1	3	1	1	0	6		30		5
127	1	17	2	6		1		17			1	1	0	0	0	0	0	0	0	0	0	0		12		0	2	2	2	2	2	2	1	2	1	3	1	3	1	1	3	1	1	0	10		17		10
128	1	19	2	6		1		19			2	0	0	0	0	1	0	1	0	0	0	0		9		33	3	2	2	1	2	1	1	2	1	3	1	3	1	1	3	1	1	0	10		19		9
129	1	19	2	3		1		19			2	0	0	0	0	1	0	1	0	0	0	0		9		1	2	2	2	1	2	2	1	2	1	2	1	3	1	1	3	2	1	0	10			10	9
130	1	18	2	4		1		18			2	0	0	0	0	1	0	1	0	0	0	1	Com cunhado	9		1	3	2	2	1	2	2	1	2	1	1	1	1	1	1	1	1	1	0	10			10	2
131	1	17	2	4		1		17			2	0	0	0	0	1	0	1	0	0	0	1	Com cunhada	9		1	3	2	2	1	2	2	1	2	1	3	1	3	1	1	3	1	1	0	10			10	9
132	1	18	2	4		1		18			2	0	0	0	0	0	0	1	0	0	0	0		9		1	1	2	2	1	2	2	1	2	1	3	1	3	1	1	3	1	1	0	9			10	9
133	1	15	2	6		1		15			2	0	1	0	0	0	0	0	0	1	0	0		2		3	1	1	1	1	1	1	1	2	1	1	1	1	1	1	1	1	1	0	7		28		2
134	1	19	2	6		1		19			2	0	0	0	0	0	0	1	0	0	0	1	Com filho	9		1	2	2	2	2	2	2	1	2	1	3	1	3	1	1	3	2	1	0	10			10	9
135	1	15	2	4		1		15			2	0	1	0	0	0	0	0	0	1	0	0		2		1	3	1	1	1	1	1	1	2	1	1	1	1	1	1	1	1	1	0	2		50		2
136	1	19	2	3		1		19			2	0	0	0	0	0	0	1	0	0	0	1	Com filhos	9		1	4	2	2	1	1	1	1	2	1	1	1	1	1	1	1	1	2	0	10		19		9
137	1	16	2	6		1		16			2	0	1	1	0	0	0	0	0	1	0	0		1		2	3	2	2	2	2	2	2	2	2	3	1	3	1	1	3	1	1	2	2		25		1
138	1	19	2	6		3			1		2	0	0	0	0	1	0	1	0	0	0	0		9		1	2	2	2	1	2	1	1	2	1	3	1	1	1	1	3	1	1	0	10			10	9
139	1	19	2	3		3			3		2	0	1	1	0	0	0	0	0	1	0	1	Com sobrinhos	1		4	5	2	2	2	2	2	2	2	2	3	1	3	1	1	3	1	1	2	10			10	1
140	1	18	2	3		1		18			2	0	0	0	0	1	0	1	0	0	0	0		9		1	2	1	2	1	2	1	1	2	1	1	1	1	1	1	1	1	1	0	10			10	12
141	1	17	2	4		1		17			2	0	0	0	0	1	0	1	0	0	0	0		9		1	2	1	2	2	2	2	2	2	1	1	1	1	1	1	1	1	1	0	10			10	9
142	1	15	2	4		1		15			2	0	0	1	0	0	0	0	0	1	0	1	Com tio	1		3	3	2	2	1	2	1	1	2	1	1	1	1	1	1	1	2	1	0	1		43		1
143	1	15	2	4		1		15			2	0	0	1	0	0	0	0	0	1	0	1	Com tio	1		3	3	2	2	1	1	1	1	2	1	1	1	1	1	1	1	1	1	0	1		43		1
144	1	17	2	3		1		17			2	0	0	0	0	0	0	1	0	0	0	1	Com Enteado	9		1	2	2	2	1	1	1	1	2	1	1	1	1	1	1	2	1	2	0	10			10	9
145	1	19	2	3		1		19			2	0	1	1	0	0	0	0	0	1	0	0		1		2	7	2	2	2	2	2	2	2	1	3	1	3	1	1	3	2	1	0	1		39		1
146	1	19	2	6		1		19			2	0	0	0	0	1	0	1	0	1	0	0		9		1	4	2	2	2	2	2	2	2	1	3	1	1	1	1	3	2	2	0	9			10	9
147	1	16	2	3		1		16			2	0	1	1	0	0	0	0	0	1	0	0		1		4	2	2	2	2	2	2	2	2	1	1	1	1	1	1	1	2	1	2	1		30		1
148	1	18	2	6		1		18			2	0	0	0	0	1	0	1	0	0	0	1	Com sobrinhos	9		1	4	2	2	2	2	2	1	2	1	3	1	3	1	1	2	2	1	0	10		25		9
149	1	19	2	6		1		19			2	0	0	1	0	1	0	1	0	0	0	1	Com sobrinhos, Padrasto	13	Meu padrasto	3	7	2	2	1	2	2	2	2	2	3	1	3	1	2	3	1	1	3	10			10	10
150	1	19	2	6		1		19			2	0	0	0	0	1	0	1	0	0	0	1	Com Sobrinho	9		1	3	2	2	1	1	1	1	2	1	1	1	1	1	1	1	1	1	0	10			10	9
151	1	18	2	3		1		18			2	0	0	0	0	1	0	0	0	0	0	1	Com sogra, com cunhado e sobrinho	9		1	4	2	2	1	1	1	2	2	1	3	1	3	1	1	3	2	1	0	10			10	9
152	1	19	2	4		1		19			2	0	1	1	0	1	0	0	0	1	0	0		2		3	5	2	2	2	2	2	2	2	1	3	1	3	1	1	3	1	1	0	10			10	9
153	1	19	2	6		1		18			2	0	0	0	0	1	0	1	0	0	0	1	Com cunhado	9		1	3	2	2	1	2	1	1	2	1	3	1	3	1	1	3	1	1	0	10			10	9
154	1	17	2	6		1		17			2	0	0	0	0	0	0	0	0	1	0	1	Com sobrinho, com cunhado	13	Meu cunhado	2	4	1	2	1	1	1	2	2	1	1	1	1	1	1	1	1	1	0	7		33		7
155	1	19	2	6		1		19			2	0	0	0	0	0	0	1	0	1	0	0		9		1	4	2	2	1	2	1	1	2	1	1	1	2	1	1	1	1	1	0	10			10	9
156	1	19	2	6		1		18			2	0	0	0	0	1	0	1	0	0	0	0		9		1	2	2	2	2	2	2	1	2	1	3	1	3	1	1	3	2	1	0	10			10	9
157	1	19	2	6		3		4			2	0	0	0	0	0	0	1	0	0	0	0		9		1	1	2	2	1	2	1	1	2	1	3	1	3	1	1	3	1	2	0	10		19		9
158	1	18	2	6		1		18			2	0	1	0	0	1	0	0	0	0	0	0		2		1	2	2	2	2	2	2	1	2	1	3	1	3	1	1	3	1	1	0	2		55		2
159	1	16	2	3		1		17			2	0	0	0	0	0	0	0	0	1	0	1	Com cunhado, com sobrinhos	13	Cunhado	2	4	2	2	2	2	2	1	2	1	3	1	3	1	1	3	2	1	0	7		22		12
160	1	16	2	4		5		10			2	0	0	1	1	0	0	0	0	1	0	0		1		2	5	2	2	1	2	2	1	2	1	1	1	1	1	1	1	1	1	0	1		40		1
161	1	18	2	3		1		18			2	0	0	0	0	0	0	1	0	0	0	1	Com sobrinho	9		0	3	2	2	1	1	1	1	2	1	1	1	1	1	1	1	1	1	0	10			10	9
162	1	15	2	6		1		15			2	0	0	0	0	0	0	0	0	0	1	1	Com tio e tia	13	Meu tio	2	5	2	2	1	2	1	1	2	1	1	1	1	1	1	1	1	1	0	8		48		8
163	1	17	2	6		1		17			2	0	0	0	0	1	0	1	0	0	0	1	Com sobrinho	9		0	4	2	2	2	2	2	2	2	2	3	1	3	1	1	3	2	1	3	10			10	9
164	1	15	2	6		1		15			2	0	0	0	0	0	0	0	0	0	0	1	Com Irma, Cunhado e sobrinhos	13	Meu cunhado	2	3	2	2	1	2	2	1	2	2	3	1	3	1	1	3	1	1	2	7		22		8
165	2	15	2	6		1		15			2	0	0	0	0	0	0	0	0	1	0	1	Minha tia, com sobrinhos	5		2	4	2	2	1	1	1	1	2	2	1	1	1	1	1	1	2	1	3	5		35		5
166	1	15	2	6		1		15			2	0	1	1	0	0	0	0	0	1	0	1	Com tios	2		3	5	1	1	1	1	1	1	2	1	1	1	1	1	1	1	1	1	0	1		30		2
167	1	15	2	6		1		15			2	0	0	0	0	0	0	1	0	0	0	1	Com enteados	9		1	3	1	2	1	2	1	1	2	1	1	1	1	1	1	1	1	1	0	9		42		9
201	1	19	1	6		1		14			2	0	0	0	1	0	1	0	0	0	0	0		4		5	3	1	1	1	1	1	1	2	1	1	1	3	1	1	3	1	1	1	3		56		8
202	1	18	1	4		4		4			2	0	0	0	0	0	0	0	0	0	1	0		13	Primo	4	6	1	1	1	1	2	1	2	2	1	1	3	1	1	1	2	1	0	8		47		12
203	1	17	1	6		9		1			2	0	1	0	0	0	0	0	0	0	0	1	Madrasta	2		2	1	1	1	2	1	1	1	2	1	1	1	1	1	1	1	1	1	0	11	Madrasta	42		12
204	1	15	1	4		1		15			2	0	0	1	0	0	0	0	0	1	1	1	Padrasto	1		2	4	1	1	1	1	1	1	1	1	1	1	1	1	1	1	1	2	0	1		35		1
205	1	18	1	4		1		18			2	0	1	0	0	0	1	0	0	1	0	0		2		3	9	1	2	1	1	1	1	2	1	3	1	3	1	1	3	1	1	0	2		47		2
206	1	18	1	4		1		18			2	0	0	1	0	0	0	0	0	1	0	0		1		2	1	1	2	1	2	1	1	2	2	2	1	1	2	2	2	1	1	3	10			10	6
207	1	15	1	6		1		15			2	0	1	0	0	0	1	0	0	1	0	0		2		3	4	1	1	1	1	1	1	2	1	1	1	1	1	1	1	1	1	3	2		42		2
208	1	18	1	6		1		14			2	0	0	0	0	0	0	0	0	1	0	1	Tia	5		3	2	1	2	1	1	2	1	2	1	1	1	1	1	1	1	1	1	0	5		48		5
209	1	19	1	4		1		18			2	0	0	1	0	0	1	0	0	1	0	1	Padrasto	13	Padrasto	2	4	1	1	1	1	1	1	1	1	1	1	1	1	1	1	1	1	0	1		33		1
210	1	18	1	3		1		18			2	0	0	1	0	0	1	0	0	1	0	0		1		2	5	1	2	2	2	2	1	2	2	1	1	1	1	2	1	2	1	4	1		42		1
211	1	19	1	3		5		3			2	0	1	0	0	0	1	0	0	0	0	1	Madrasta	2		1	3	2	2	1	2	2	1	2	2	3	2	3	1	1	3	2	2	3	2		43		2
212	1	17	1	6		1		17			2	0	0	0	1	0	0	0	0	0	0	0		3		2	1	1	1	1	1	1	1	2	1	1	1	1	1	1	1	1	1	2	3		52		1
213	1	19	1	3		1			7		2	0	0	1	0	0	0	0	0	1	0	0		1		3	2	1	1	1	1	1	1	2	1	1	1	1	1	1	1	1	1	0	1		49		2
214	1	17	1	6		1		7			2	0	0	0	0	0	1	0	0	1	0	0		7		2	3	1	2	1	2	2	1	2	1	1	1	1	1	1	1	1	1	4	7		21		7
215	1	18	1	6		1		10			2	0	0	0	0	0	0	0	0	1	0	1	Cunhada e sobrinhos	6		2	5	1	2	1	2	1	1	2	1	1	1	1	1	1	1	1	1	3	6		45		6
216	1	19	1	3		1		19			2	0	0	0	0	0	1	0	0	0	1	1	Tia e tio	8		2	4	1	2	1	2	1	1	2	1	1	1	1	1	1	1	1	1	0	8		35		8
217	1	19	1	6		1		19			2	0	0	1	0	0	1	0	0	1	0	1	Padrasto	13	Padrasto	4	2	1	1	1	1	1	1	2	1	3	2	3	2	2	3	2	2	3	1		45		7
218	1	15	1	4		3		8			2	0	0	1	0	0	0	0	0	0	0	1	Irm√£ e sobrinho	1		1	3	2	2	1	2	1	1	2	2	1	1	1	2	2	1	2	1	2	1		44		1
219	1	16	1	3		1		10			2	0	1	0	0	0	1	0	0	1	1	1	Madras	2		3	6	1	1	1	1	1	1	2	2	1	1	1	1	1	1	1	1	1	7		33		2
220	1	15	1	3		1		15			2	0	0	1	0	0	1	0	0	1	0	0		1		2	2	2	1	1	1	1	1	2	1	1	1	1	1	1	1	1	1	3	1		51		2
221	1	16	1	6		1		7			2	0	0	0	0	0	1	0	0	1	0	1	Cunhada	6		2	4	2	1	1	2	1	1	2	1	1	1	1	1	1	1	1	1	0	6		40		6
222	1	17	1	6		1		17			2	0	1	0	0	0	1	0	0	1	0	1	Madrasta	2		2	5	1	1	1	1	1	1	2	1	1	1	1	1	1	1	1	1	0	2		54		2
223	1	17	1	6		1		17			2	0	0	0	1	0	1	0	0	1	0	0		4		4	9	1	2	1	2	1	1	2	1	1	1	1	1	2	1	2	1	0	3		54		3
224	1	17	1	6		1		17			2	0	0	1	0	0	0	0	0	1	0	0		1		1	2	1	2	2	2	2	1	2	1	1	1	1	1	1	1	1	1	1	1		53		5
225	1	18	1	3		1		18			2	0	0	1	0	0	0	0	0	1	1	0		1		3	1	1	1	1	1	1	1	2	2	1	1	1	1	1	1	1	1	0	1		40		2
226	1	16	1	6		1		16			2	0	0	0	0	0	1	0	0	0	0	1	Tio	8		3	4	1	2	1	1	1	1	2	1	1	1	1	1	1	1	1	1	3	8		40		8
227	1	15	1	3		1		15			2	0	0	1	0	0	0	0	0	1	0	1	Padrasto	13	Padrasto	2	3	1	2	2	2	2	1	2	2	3	1	3	2	1	3	1	1	3	1		35		1
228	1	17	1	6		1		17			2	0	1	1	0	0	0	0	0	0	0	0		2		2	1	1	1	1	1	1	1	2	1	1	1	1	1	1	1	1	1	0	1		40		2
229	1	15	1	3		1		15			2	0	0	1	0	0	1	0	0	1	0	1	Padrasto	1		2	6	2	2	1	1	1	1	2	1	1	1	1	1	1	1	1	1	0	1		35		1
230	1	17	1	4		3		9			2	0	0	0	1	0	1	0	0	0	1	0		4		5	5	1	1	1	1	1	1	2	1	1	1	1	1	1	1	1	1	2	4		62		4
231	1	18	1	3		4		4			2	0	1	1	0	0	0	0	0	1	0	1	Sobrinho	2		2	3	1	1	1	1	1	1	2	1	1	1	1	1	1	1	1	1	0	1		44		2
232	1	18	1	4		1		3			2	0	0	0	0	0	1	0	0	1	0	1	Sobrinhos	13	Cunhado	3	3	1	2	1	1	1	1	2	1	1	1	1	1	1	1	1	1	0	5		60		7
233	1	18	1	3		1		18			2	0	0	1	0	0	0	0	0	1	0	0		1		2	2	2	2	1	1	1	1	2	1	1	1	1	1	1	1	1	1	0	1		52		1
234	1	15	1	1		1		15			2	0	0	1	0	0	0	0	0	1	0	0		1		1	4	2	2	2	2	2	2	2	2	1	1	2	2	1	1	2	1	4	1		32		1
235	1	18	1	6		1		18			2	0	0	0	0	0	1	0	0	1	0	1	Cunhado	13	Cunhado	2	4	2	2	2	2	2	1	2	1	3	1	3	1	1	3	1	1	0	7		23		7
236	1	16	1	4		1		16			2	0	0	0	1	0	0	0	0	0	1	0		4		2	2	1	1	1	1	1	1	2	1	1	1	1	1	1	1	1	1	0	3		35		4
237	1	18	1	4		1		8			2	0	1	0	0	0	0	0	0	1	1	1	Madrasta	2		2	4	2	2	1	1	1	1	2	1	1	1	1	1	1	1	1	2	1	2		70		2
238	1	16	1	4		1		10			2	0	1	1	0	0	1	0	0	0	1	0		2		2	8	2	2	1	1	1	1	2	1	1	1	1	1	1	1	1	1	0	1		52		1
239	1	19	1	3		1		19			2	0	1	0	0	0	0	0	0	1	1	0		2		1	3	2	1	1	1	1	1	2	2	1	1	1	1	1	1	1	1	0	2		46		1
240	1	18	1	3		1		18			2	0	0	0	0	0	0	0	0	1	0	1	Tia	5		1	6	2	1	1	1	1	1	2	1	1	1	1	1	1	1	1	1	0	5		40		5
241	1	18	1	4		1		18			2	0	0	0	0	0	1	0	0	1	0	1	Cunhado	13	Cunhado	2	3	2	2	1	1	1	1	1	1	1	1	1	1	1	1	1	1	0	7		23		6
242	1	15	1	3		1		14			5																																		11	Irm√£o da igreja	50		12
243	1	16	1	3		1		16			2	0	0	0	0	0	0	0	0	0	0	1	Av√≥ e sobrinha	3		1	2	2	2	1	1	1	1	2	1	1	1	1	1	1	1	1	1	3	3		70		5
244	1	16	1	3		1		16			2	0	1	1	0	0	0	0	0	0	0	1	Sobrinho	2		2	2	1	2	1	1	1	1	2	1	1	1	1	1	1	1	1	1	0	1		57		1
245	1	15	1	4		1				9	2	0	0	0	0	0	1	0	0	0	0	1	Cunhado	13	Cunhado	2	2	2	2	1	2	2	1	2	2	3	2	3	2	2	3	2	2	2	7		24		12
246	1	15	1	4		1		15			2	0	1	1	0	0	0	0	0	1	0	0		2		2	2	2	2	2	2	2	1	2	1	1	1	1	2	2	1	2	2	5	1		32		2
247	1	16	1	4		3		2			2	0	1	1	1	0	0	0	0	1	0	0		4		3	3	2	1	1	2	1	1	2	2	1	1	1	2	1	1	1	2	0	1		38		2
248	1	19	1	6		1		15			2	0	0	1	0	0	1	0	0	1	0	0		1		3	2	2	2	1	2	2	1	2	2	3	1	3	2	2	3	1	1	3	1		32		10
249	1	15	1	6		1		11			2	0	1	1	0	0	0	0	0	1	0	0		1		3	3	1	2	1	2	1	1	2	2	1	1	1	1	1	1	1	1	0	1		35		5
250	1	17	1	6		1		9			2	0	1	1	0	0	0	0	0	1	0	0		2		4	3	1	2	1	1	1	1	2	1	1	1	1	1	1	1	1	1	3	1		39		2
251	1	16	1	6		1		16			2	0	1	1	0	0	0	0	0	1	0	0		2		2	5	2	1	1	2	1	1	2	1	1	1	1	1	1	1	1	1	4	1		35		2
252	1	15	1	3		1		15			2	0	0	0	0	0	0	0	0	1	1	0		7		2	2	1	1	1	1	1	1	2	1	1	1	1	2	1	1	1	1	0	2		43		2
253	1	18	1	6		1		12			2	0	1	1	0	0	0	0	0	1	0	1	Cunhada	2		2	3	1	1	1	1	1	1	2	1	1	1	1	1	1	1	1	1	0	1		48		2
254	1	15	1	6		1		15			1	0	0	1	0	0	0	0	0	1	0	0		1		1	3	1	2	1	2	1	1	2	2	3	1	3	2	1	3	1	1	3	1		46		1
255	1	15	1	3		1		8			2	0	1	0	1	0	1	0	0	1	0	0		5		4	1	1	2	1	1	1	1	2	1	1	1	1	1	1	1	1	1	0	5		59		5
256	1	15	1	6		1		5			2	0	0	0	1	0	1	0	0	1	0	0		8		5	5	1	1	1	1	1	1	2	1	1	1	1	1	1	1	1	1	1	5		28		5
257	1	15	1	6		1		15			2	0	1	0	0	0	0	0	0	1	0	0		2		2	2	1	2	1	2	1	1	2	2	1	1	1	1	1	1	1	1	0	2		43		2
258	1	17	1	6		1		4			2	0	0	1	0	0	1	0	0	0	0	1	Padrasto	13	Padrasto	2	3	1	2	1	1	1	1	2	1	1	1	1	1	1	1	1	1	2	1		42		12
260	2	17	1	6		7		14			2	0	1	1	0	0	0	0	0	1	0	0		2		2	2	1	2	1	2	1	1	2	1	1	1	1	1	1	1	1	1	0	2		49		2
261	1	15	1	6		1		15			2	0	0	1	0	0	1	0	0	1	0	0		1		2	7	1	1	1	1	1	1	2	1	1	1	1	2	1	1	1	1	0	1		52		1
262	1	17	1	6		1		5			2	0	1	1	0	0	0	0	0	1	0	0		2		3	3	1	2	1	1	1	1	2	1	1	1	1	1	1	1	1	2	3	2		42		2
263	1	15	1	3		1		15			2	0	0	0	1	0	0	0	0	0	0	1	Sobrinho	3		2	2	1	1	1	1	2	1	2	2	1	1	1	1	1	1	1	1	0	3		60		3
264	1	19	1	3		1		16			2	0	0	0	0	0	1	0	0	1	0	1	Av√≥	3		2	2	1	2	2	2	2	1	2	1	1	1	1	2	2	1	2	1	2	6		21		6
265	1	17	1	4		3			8		2	0	0	0	0	0	0	0	0	1	0	0		6		1	2	1	1	2	2	2	1	2	1	3	1	3	1	1	3	1	1	2	6		21		6
266	1	19	1	6		1		19			2	0	1	1	0	0	1	0	0	1	1	0		2		5	10	1	1	1	1	1	1	2	1	1	1	1	1	1	1	1	1	0	2		42		2
267	2	17	1	3		7		13			2	0	1	1	0	0	0	0	0	1	1	0		2		3	4	1	1	1	1	1	1	2	1	1	1	1	1	1	1	1	1	0	1		40		1
[truncated: 607 more columns]
